# Supplementary material for: Gamma Knife radiosurgery for vestibular schwannomas: Evaluation of planning using the sphericity degree of the target volume
Source: PLoS One. 2020 Jan 10;15(1):e0225638. doi: 10.1371/journal.pone.0225638 (PMC6953829; doi:10.1371/journal.pone.0225638)
Supplement: S5 File — This is the data sheet with all data used in this study. (XLSX) [file pone.0225638.s005.xlsx]

## Sheet: DADOS COMPLETOS
	DATA - OPTIMIZATION DOSE (GAMMA KNIFE PERFEXION) - NEURINOMA DO ACÚSTICO
	IH	TV	diâmetro da sphera com igual volume	esfera de referencia	esfericidade	Diâ	NS	DP	IP	GRID	TIME	COV	SEL	GI	DS	10%IV	20% IV	30%IV	40% IV	50% IV	60% IV	70% IV	80% IV	90% IV	V5	V8	V10	MD	ID	TD	V5/T	V8/T	V10/T	V20/T	V40/T	V50/T	V60/T	V70/T	V80/T	V90/T
		cc						Gy	%	mm	min	%			Shots/cc		cc		cc	cc	cc	cc	cc	cc	cc	cc	cc	Gy	mJ
	8116032	0.459	9.58	10	0.67	14.2	5	12	48	0.8	38.1	1	0.73	3	10.8932	6.34	2.47	1.35	0.864	0.506	0.378	0.2268	0.104	0.0187	2.47	1.23	0.863	17.7	7.6	2.658	5.38126	2.67974	1.88017	5.38126	1.88235	1.1024	0.823529	0.494118	0.22658	0.0407407
	8978303	0.197	7.22	7	0.67	10.8	6	12	50	0.7	61.4	0.98	0.81	2.98	30.4569	2.46	0.972	0.547	0.355	0.238	0.152	0.086	0.0395	0.011	0.918	0.47	0.34	16.8	3.2	2.142	4.6599	2.38579	1.72589	4.93401	1.80203	1.20812	0.771574	0.436548	0.200508	0.0558376
	8456577	1.35	13.71	14	0.69	20	14	12	50	1	48.3	0.99	0.74	2.76	10.3704	16.49	6.74	3.9	2.61	1.8	1.2	0.689	0.289	0.067	6.38	3.38	2.45	17.1	23	2.527	4.72593	2.5037	1.81481	4.99259	1.93333	1.33333	0.888889	0.51037	0.214074	0.0496296
	9029635	0.698	11.01	11	0.71	15.5	12	12	50	1	60.1	0.99	0.83	2.85	17.192	8.98	3.24	1.85	1.22	0.832	0.56	0.354	0.193	0.069	3.06	1.59	1.14	17.3	12.1	2.108	4.38395	2.27794	1.63324	4.64183	1.74785	1.19198	0.802292	0.507163	0.276504	0.0988539
	8190054	5.52	21.93	22	0.71	31	28	12	50	1.5	43.5	0.98	0.86	2.85	5.07246	58.59	25.01	13.99	9.19	6.34	4.25	2.62	1.45	0.5681	23.56	12.03	8.62	17.1	5.52	2.678	4.26812	2.17935	1.56159	4.5308	1.66486	1.14855	0.769928	0.474638	0.262681	0.102917
	8456968	0.2867	8.18	8	0.63	13	8	12	52	0.7	35.1	0.99	0.74	3.33	27.9037	4.19	1.87	1.04	0.6505	0.4195	0.2663	0.1562	0.0701	0.0153	1.67	0.8275	0.5615	16.8	4.8	2.568	5.8249	2.88629	1.95849	6.5225	2.26892	1.4632	0.928845	0.54482	0.244506	0.0533659
	6822045	3.31	18.49	18	0.73	25.2	16	12	50	1.6	34.6	0.99	0.54	2.66	4.83384	58.88	21.85	12.41	8.37	6	4.21	2.39	0.6929	0.1252	20.61	10.74	7.9	16.6	55	3.477	6.22659	3.24471	2.38671	6.60121	2.5287	1.81269	1.2719	0.722054	0.209335	0.0378248
	9109957	4.17	19.97	20	0.67	29.9	35	12	50	1.4	78.3	0.98	0.83	3.05	8.39329	46.55	20.58	11.64	7.57	4.92	2.75	1.21	0.3087	0.0655	19.43	10	7.07	15.7	65.4	2.075	4.65947	2.39808	1.69544	4.93525	1.81535	1.17986	0.659472	0.290168	0.0740288	0.0157074
	9111319	0.4106	9.22	9	0.5	18.6	24	12	60	1	57.4	0.98	0.69	3.54	58.451	9.85	3.6	2.07	1.37	0.9191	0.5841	0.3097	0.1069	0.0216	2.65	1.37	0.9191	15.1	6.2	2.05	6.45397	3.33658	2.23843	8.76766	3.33658	2.23843	1.42255	0.754262	0.260351	0.0526059
	8161704	0.647	10.73	11	0.56	19	23	12	50	0.8	40.5	0.99	0.85	-	35.5487	7.08	3.03	1.77	1.14	0.748	0.4595	0.2283	0.0747	0.0146	2.88	1.52	1.07	16.1	10.4	2.693	4.45131	2.3493	1.65379	4.68315	1.76198	1.15611	0.710201	0.352859	0.115456	0.0225657
	9100561	4.89	21.06	21	0.82	25.6	31	12	52	1.4	77.5	0.99	0.89	2.96	6.33947	48.26	23.16	13.06	8.6	5.84	3.79	2.13	0.9135	0.2535	20.73	10.65	7.56	16.1	78.6	2.075	4.23926	2.17791	1.54601	4.7362	1.75869	1.19427	0.775051	0.435583	0.18681	0.0518405
	6832636	1.1	12.81	13	0.75	17	19	12	50	1.1	35.3	0.98	0.87	2.59	17.2727	12.31	4.34	2.53	1.74	1.24	0.8613	0.5347	0.2552	0.0785	4.1	2.21	1.64	17	18.7	3.473	3.72727	2.00909	1.49091	3.94545	1.58182	1.12727	0.783	0.486091	0.232	0.0713636
	8861514	2.21	16.16	16	0.78	20.8	17	12	50	1.1	27.9	0.99	0.84	2.95	7.69231	24.09	10.6	5.89	3.83	2.6	1.75	1.09	0.5541	0.1558	9.99	5.05	3.58	17	37.7	2.275	4.52036	2.28507	1.61991	4.79638	1.73303	1.17647	0.791855	0.493213	0.250724	0.0704977
	4217713	4.16	19.96	20	0.77	25.9	18	12	45	1.4	73.6	1	0.8	2.87	4.32692	42.06	17.6	9.77	6.34	4.23	2.73	1.59	0.6981	0.0672	19.29	9.77	7.02	17.9	74.3	2.681	4.63702	2.34856	1.6875	4.23077	1.52404	1.01683	0.65625	0.382212	0.167813	0.0161538
	8988692	0.4622	9.59	10	0.52	18.3	19	12	49	1.1	44.5	0.97	0.81	3.87	41.1077	8.2	2.89	1.55	0.9063	0.5205	0.2584	0.096	0.0349	0.0072	2.8	1.34	0.8664	15.6	7.2	2.122	6.05798	2.89918	1.87451	6.2527	1.96084	1.12614	0.559065	0.207702	0.0755084	0.0155777
	8968448	0.448	9.49	9	0.52	18.3	6	12	50	1	44.2	0.96	0.7	2.78	13.3929	6.05	2.28	1.35	0.9042	0.6131	0.3944	0.2239	0.1072	0.0414	2.16	1.17	0.8482	17	7.6	2.171	4.82143	2.61161	1.8933	5.08929	2.0183	1.36853	0.880357	0.499777	0.239286	0.0924107
	9111001	5.11	21.37	21	0.66	32.4	21	12	50	1.4	73.6	0.99	0.8	2.82	4.10959	49.17	24.35	13.89	9.25	6.32	4.13	2.32	0.8456	0.1679	23.04	12.03	8.68	16.7	85.1	2.046	4.50881	2.35421	1.69863	4.76517	1.81018	1.23679	0.808219	0.454012	0.165479	0.0328571
	8968473	2.37	16.54	17	0.58	28.3	19	12	52	1.1	71.4	0.98	0.8	2.89	8.01688	24.65	11.91	6.88	4.58	3.13	2.01	1.14	0.555	0.1934	1.68	5.64	4.04	16.4	38.9	2.141	0.708861	2.37975	1.70464	5.02532	1.93249	1.32068	0.848101	0.481013	0.234177	0.0816034
	8249687	1.08	12.73	13	0.58	21.9	8	12.5	50	1.2	39.5	0.99	0.57	3.04	7.40741	19.86	7.83	4.48	2.92	1.89	1.15	0.6492	0.2825	0.0506	7.83	4.1	2.92	17.8	19.1	2.647	7.25	3.7963	2.7037	7.25	2.7037	1.75	1.06481	0.601111	0.261574	0.0468519
	8497311	0.6258	10.61	11	0.68	15.5	15	12	50	1.1	73.6	0.95	0.4	-	23.9693	6.95	2.56	1.44	0.886	0.5387	0.298	0.1328	0.0633	0.0215	6.05	3.09	2.15	15.7	9.8	2.508	9.66763	4.93768	3.4356	4.09076	1.41579	0.860818	0.47619	0.212208	0.101151	0.034356
	6641202	0.7025	11.03	11	0.73	15.2	8	12	50	1	26.7	0.98	0.82	2.72	11.3879	8.91	3.13	1.77	1.18	0.8375	0.5888	0.3085	0.175	0.036	2.95	1.53	1.11	17.2	12.1	3.477	4.19929	2.17794	1.58007	4.45552	1.67972	1.19217	0.838149	0.439146	0.24911	0.0512456
	8892459	1.81	15.12	15	0.68	22.1	11	12	50	1	48.4	0.99	0.81	2.81	6.07735	20.07	8.58	4.82	3.19	2.22	1.51	0.9173	0.4485	0.1428	8.09	4.16	3	17.2	31	2.207	4.46961	2.29834	1.65746	4.74033	1.76243	1.22652	0.834254	0.506796	0.24779	0.078895
	8699834	0.2864	8.18	8	0.56	14.5	4	12.5	50	0.8	36.8	0.99	0.69	3.03	13.9665	4.32	1.72	0.964	0.6816	0.4122	0.2675	0.1556	0.0692	0.0108	1.72	0.8763	0.6186	18.1	5.2	2.429	6.00559	3.05971	2.15992	6.00559	2.37989	1.43925	0.934008	0.543296	0.24162	0.0377095
	8882356	1.03	12.53	13	0.77	16.3	17	12.5	50	1.1	57.9	0.99	0.72	2.88	16.5049	15.09	5.56	3.21	2.12	1.42	0.879	0.4521	0.1642	0.0332	5.56	2.93	2.12	17.3	17.8	2.251	5.39806	2.84466	2.05825	5.39806	2.05825	1.37864	0.853398	0.438932	0.159417	0.032233
	9110402	1.1	12.81	13	0.67	19.1	17	12	50	1	46.1	0.99	0.83	3.23	15.4545	15.08	5.85	3.21	2.01	1.3	0.8053	0.467	0.2335	0.0707	5.51	2.72	1.87	16.7	18.4	2.071	5.00909	2.47273	1.7	5.31818	1.82727	1.18182	0.732091	0.424545	0.212273	0.0642727
	8408629	0.1367	6.39	6	0.57	11.3	10	12	63	0.7	22.8	0.98	0.7	4.05	73.1529	3.76	1.46	0.833	0.5322	0.3472	0.2213	0.1308	0.0638	0.018	1.01	0.489	0.3115	15.2	2.1	2.489	7.38844	3.57718	2.27871	10.6803	3.8932	2.53987	1.61887	0.95684	0.466715	0.131675
	7599358	1.51	14.23	14	0.66	21.7	13	12	50	1.1	37.4	0.93	0.79	3.14	8.60927	20.65	7.74	4.24	2.7	1.77	1.09	0.5701	0.2439	0.052	7.28	3.62	2.52	16.1	1.51	2.904	4.82119	2.39735	1.66887	5.12583	1.78808	1.17219	0.721854	0.37755	0.161523	0.0344371
	6792790	1.91	15.4	15	0.79	19.5	15	12	50	1.2	32.3	0.97	0.9	2.63	7.8534	20.62	7.38	4.28	2.91	2.07	1.43	0.9136	0.4961	0.1352	6.97	3.73	2.74	17	32.4	3.475	3.64921	1.95288	1.43455	3.86387	1.52356	1.08377	0.748691	0.478325	0.259738	0.0707853
	8380171	3.01	17.92	18	0.66	27	23	12	48	1.4	70.2	0.99	0.57	2.79	7.6412	43.16	18.74	10.79	7.17	4.81	3.03	1.71	0.6678	0.053	18.74	9.89	7.17	17.8	53.7	2.573	6.22591	3.28571	2.38206	6.22591	2.38206	1.59801	1.00664	0.568106	0.22186	0.017608
	8706826	3.22	18.32	18	0.65	28	23	12	50	1.3	47.2	0.97	0.87	2.88	7.14286	34.73	14.29	8.1	5.33	3.61	2.37	1.41	0.7088	0.1919	13.48	6.99	5	16.6	53.6	2.391	4.18634	2.17081	1.5528	4.43789	1.65528	1.12112	0.736025	0.437888	0.220124	0.0595963
	8932494	0.1077	5.9	6	0.74	8	3	12.5	50	0.6	32.8	0.99	0.78	3.02	27.8552	1.55	0.5664	0.321	0.2094	0.1368	0.0872	0.053	0.0264	0.0077	0.5664	-0.2933	0.2027	17.9	2.6	2.206	5.25905	-2.72331	1.88208	5.25905	1.94429	1.27019	0.809656	0.492108	0.245125	0.0714949
	9100827	0.4344	9.4	9	0.74	12.7	8	12.5	50	0.6	44.8	0.99	0.85	3.02	18.4162	4.38	2.09	1.18	0.7627	0.5052	0.3224	0.1898	0.0951	0.0304	2.09	1.07	0.7627	17.4	7.6	2.064	4.81123	2.46317	1.75576	4.81123	1.75576	1.16298	0.742173	0.436924	0.218923	0.0699816
	7404255	0.1366	6.39	6	0.61	10.4	8	12	50	0.8	26	0.96	0.73	3.48	58.5652	2.39	0.8646	0.471	0.2896	0.1785	0.1062	0.0599	0.0292	0.009	0.8145	0.399	0.268	16.8	2.3	3.125	5.96266	2.92094	1.96193	6.32943	2.12006	1.30673	0.777452	0.438507	0.213763	0.0658858
	8422974	5.94	22.47	22	0.77	29.2	24	12	50	1.7	79	0.98	0.83	3.04	4.0404	73.42	29.03	16.39	10.63	6.94	4.27	2.06	0.7704	0.0987	27.38	14.11	9.89	16.1	95.5	2.379	4.60943	2.37542	1.66498	4.88721	1.78956	1.16835	0.718855	0.346801	0.129697	0.0166162
	9069885	3.33	18.47	18	0.72	25.8	15	12	50	1.3	44.6	0.98	0.83	2.93	4.5045	35.41	15.84	8.87	5.81	3.92	2.51	1.38	0.5688	0.1597	14.94	7.63	5.45	16.5	55	2.117	4.48649	2.29129	1.63664	4.75676	1.74474	1.17718	0.753754	0.414414	0.170811	0.047958
	7222173	0.9093	12.02	12	0.76	15.9	10	12	51	1.1	31.1	0.93	0.84	3.03	10.9975	12	4.32	2.4	1.54	1.04	0.7082	0.4595	0.2576	0.0948	3.96	1.99	1.4	16.8	15.3	3.213	4.355	2.1885	1.53965	4.75091	1.69361	1.14374	0.778841	0.505334	0.283295	0.104256
	7906897	0.7987	11.51	12	0.58	19.9	9	12	50	1.1	60.6	0.98	0.77	2.83	11.2683		3.95		1.49	1.01	0.6414	0.2921	0.0613	0.0112	3.72	1.94	1.4	16.3	13	2.825	4.65757	2.42895	1.75285	4.94554	1.86553	1.26455	0.803055	0.365719	0.0767497	0.0140228
	8449139	0.632	10.64	11	0.91	11.7	18	12	50	0.8	30.9	0.97	0.87	2.84	28.481	6.98	2.7	1.55	1.02	0.6989	0.4649	0.2824	0.1362	0.0318	2.55	1.34	0.9595	16.7	10.5	2.568	4.03481	2.12025	1.5182	4.27215	1.61392	1.10585	0.735601	0.446835	0.215506	0.0503165
	8539448	0.2105	7.38	7	0.68	10.9	9	12	50	0.6	27.7	0.96	0.79	3.37	42.7553	3.01	1.18	0.664	0.4147	0.2566	0.1465	0.0711	0.301	0.008	1.12	0.566	0.3835	16	3.4	2.502	5.32067	2.68884	1.82185	5.6057	1.97007	1.219	0.695962	0.337767	1.42993	0.0380048
	8700949	5.03	21.26	21	0.84	25.2	23	12	50	1.2	52.1	0.97	0.92	2.9	4.57256	40.24	22.05	12.55	8.25	5.71	3.88	2.36	1.04	0.2707	19.87	10.2	7.28	16.1	81.3	2.205	3.9503	2.02783	1.44732	4.3837	1.64016	1.13519	0.771372	0.469185	0.206759	0.0538171
	6273084	2.68	17.23	17	0.77	22.3	34	12	50	1.1	78.7	0.99	0.75	2.82	12.6866	29.24	13.4	7.81	5.24	3.53	1.94	0.6372	0.1726	0.044	12.7	6.79	4.92	15.7	42.1	2.034	4.73881	2.53358	1.83582	5	1.95522	1.31716	0.723881	0.237761	0.064403	0.0164179
	9044582	1.47	14.11	14	0.8	17.6	9	12	50	1.1	38	0.99	0.83	2.84	6.12245	18.16	6.84	3.88	2.56	1.75	1.17	0.7108	0.3373	0.093	6.45	3.35	2.4	17	25	2.097	4.38776	2.27891	1.63265	4.65306	1.7415	1.19048	0.795918	0.483537	0.229456	0.0632653
	8699934	4.53	20.53	21	0.62	33	38	12	50	1.6	75.3	0.99	0.79	3.33	8.38852	62.75	25.83	14.22	8.85	5.6	3.1	1.31	0.3583	0.0493	24.36	12.09	8.21	15.6	70.8	2.355	5.37748	2.66887	1.81236	5.70199	1.95364	1.2362	0.684327	0.289183	0.0790949	0.010883
	8702459	1.96	15.53	15	1	15.5	28	12	50	1.1	46.7	0.97	0.84	3.42	14.2857	24.05	10.63	5.93	3.72	2.26	1.09	0.404	0.1413	0.0368	10.02	5.06	3.44	15.2	29.8	2.397	5.11224	2.58163	1.7551	5.42347	1.89796	1.15306	0.556122	0.206122	0.0720918	0.0187755
	8977994	1.05	12.61	13	0.78	16.1	10	12.5	50	0.9	21	0.98	0.82	3.21	9.52381	13.16	5.58	3.09	1.95	1.26	0.792	0.4658	0.233	0.0796	5.58	2.8	1.95	17.4	18.3	2.152	5.31429	2.66667	1.85714	5.31429	1.85714	1.2	0.754286	0.443619	0.221905	0.0758095
	8102503	1.33	13.65	14	0.71	19.2	12	12	50	1	50.6	0.99	0.72	2.89	9.02256	14.66	7.26	2.98	2.71	1.83	1.2	0.7002	0.3082	0.0656	6.85	3.55	2.54	16.8	22.4	2.678	5.15038	2.66917	1.90977	5.45865	2.03759	1.37594	0.902256	0.526466	0.231729	0.0493233
	8046697	4.52	20.52	21	0.66	31.2	30	12	50	1.5	90	0.98	0.79	2.69	6.63717	53.01	20.64	11.83	7.99	5.61	3.83	2.29	1.09	0.1625	19.47	10.28	7.53	17.1	77.2	2.742	4.30752	2.27434	1.66593	4.56637	1.7677	1.24115	0.847345	0.506637	0.24115	0.0359513
	8298998	1.21	13.22	13	0.66	19.9	11	12	50	1.2	43.3	0.99	0.76	3.12	9.09091	17.57	6.92	3.68	3.68	2.33	1.56	1.04	0.6446	0.34	6.49	6.49	3.12	17.4	21	2.62	5.36364	5.36364	2.57851	5.71901	3.04132	1.92562	1.28926	0.859504	0.532727	0.280992
	9079704	2.6	17.06	17	0.68	25	15	11.5	50	1.2	70.4	0.99	0.78	2.61	5.76923	29.44	11.75	6.69	4.56	3.28	2.31	1.48	0.7249	0.1282	10.42	5.5	4.06	16.7	43.3	2.075	4.00769	2.11538	1.56154	4.51923	1.75385	1.26154	0.888462	0.569231	0.278808	0.0493077
	8696778	0.7638	11.34	11	0.52	21.7	8	12	50	1	46.6	0.98	0.75	2.88	10.4739	9.64	3.9	2.27	1.5	1.01	0.6417	0.3566	0.1298	0.0346	3.7	1.96	1.4	16.8	12.8	2.44	4.8442	2.56612	1.83294	5.10605	1.96386	1.32234	0.840141	0.466876	0.16994	0.0452998
	8365580	0.9694	12.28	12	0.55	22.3	20	12	50	1	42.5	0.97	0.085	2.98	20.6313	11.84	4.25	2.57	1.67	1.11	0.7068	0.4028	0.1783	0.0326	4.25	2.21	1.56	16.5	16	2.566	4.38416	2.27976	1.60924	4.38416	1.72272	1.14504	0.729111	0.415515	0.183928	0.033629
	8365601	0.275	8.07	8	0.69	11.7	13	12	50	0.8	38.5	0.98	0.75	3.68	47.2727	8.28	1.8	1.87	0.5916	0.3561	0.2078	0.1121	0.0533	0.0164	1.7	0.831	0.5438	16.6	4.6	2.6	6.18182	3.02182	1.97745	6.54545	2.15127	1.29491	0.755636	0.407636	0.193818	0.0596364
	8213011	0.2205	7.5	8	0.54	13.8	17	12	80	1	18.7	0.99	0.48	9.13	77.0975	19.78	11.1	6.69	3.91	2.34	1.39	0.813	0.4282	0.1496	5.58	1.97	0.9778	13.6	3	2.599	25.3061	8.93424	4.43447	50.3401	17.7324	10.6122	6.30385	3.68707	1.94195	0.678458
	8134197	1.72	14.87	15	0.73	20.3	19	12	50	1.3	48.9	1	0.76	3.18	11.0465	26	9.9	5.53	3.52	2.25	1.36	0.7345	0.3404	0.0935	9.32	4.73	3.27	16.8	29	2.685	5.4186	2.75	1.90116	5.75581	2.04651	1.30814	0.790698	0.427035	0.197907	0.0543605
	6730043	2.24	16.24	16	0.77	21.2	18	12	50	1.2	27.7	0.97	0.88	2.69	8.03571	24.77	8.93	5.18	3.52	2.44	1.61	0.9471	0.4614	0.1276	8.42	4.52	3.32	16.6	37.1	3.473	3.75893	2.01786	1.48214	3.98661	1.57143	1.08929	0.71875	0.422812	0.205982	0.0569643
	8218439	1.19	13.15	13	0.7	18.9	12	12	50	1	39.3	0.99	0.76	2.91	10.084	15.54	6.28	3.5	2.3	1.56	1.01	0.583	0.2704	0.076	5.92	3.01	2.15	17.1	20.3	2.594	4.97479	2.52941	1.80672	5.27731	1.93277	1.31092	0.848739	0.489916	0.227227	0.0638655
	8947740	0.8153	11.59	12	0.61	18.9	10	12	50	1	54.7	1	0.7	2.64	12.2654	11.06	4.12	2.42	1.65	1.16	0.799	0.4968	0.2128	0.0355	3.9	2.11	1.55	17.5	14.3	2.216	4.78352	2.588	1.90114	5.05335	2.02379	1.42279	0.980007	0.609346	0.261008	0.0435423
	7303874	1.73	14.9	15	0.54	27.4	11	12	54	1.2	45.1	0.94	0.75	3.35	6.35838	26.03	11.55	6.24	4.04	2.63	1.55	0.7868	0.3236	0.0771	9.6	4.78	3.28	15.5	26.8	3.062	5.54913	2.76301	1.89595	6.6763	2.33526	1.52023	0.895954	0.454798	0.187052	0.0445665
	8988691	0.8839	11.91	12	0.66	18	23	12	50	1.1	48.7	0.99	0.81	3.12	26.021	12.8	4.58	2.61	1.67	1.08	0.6634	0.3621	0.1404	0.0277	4.33	2.24	1.56	16.5	14.6	2.122	4.89874	2.53422	1.76491	5.18158	1.88935	1.22186	0.750537	0.409662	0.158841	0.0313384
	8843820	1.37	13.78	14	0.51	27.2	17	12.5	50	1.3	64	0.97	0.8	3.62	12.4088	22.96	8.44	4.52	2.75	1.66	0.8966	0.4467	0.2023	0.0591	8.44	4.08	2.75	16.7	22.9	2.308	6.16058	2.9781	2.0073	6.16058	2.0073	1.21168	0.654453	0.326058	0.147664	0.0431387
	9024464	0.5614	10.24	10	0.75	13.7	8	12	50	0.8	26.4	0.99	0.87	3.02	14.2501	6.91	2.67	1.49	0.9591	0.6382	0.4149	0.2477	0.1117	0.0256	2.51	1.28	0.8957	16.7	9.4	2.098	4.47097	2.28001	1.59548	4.75597	1.70841	1.1368	0.739045	0.441218	0.198967	0.0456003
	9131901	8.32	25.14	25	0.78	32.3	37	11	50	1.6	90.4	0.99	0.84	2.92	4.44712	78.33	38.89	22.1	14.36	9.8	6.48	3.41	0.6575	0.1167	32.72	16.64	11.63	14.9	12.41	2.013	3.93269	2	1.39784	4.67428	1.72596	1.17788	0.778846	0.409856	0.0790264	0.0140264
	8113912	1.31	13.58	14	0.65	20.8	12	12	50	1	35.4	0.97	0.9	2.97	9.16031	15.28	5.71	3.23	2.11	1.4	0.8776	0.4716	0.2276	0.0708	5.39	2.78	1.97	16.2	21.2	2.598	4.1145	2.12214	1.50382	4.35878	1.61069	1.0687	0.669924	0.36	0.17374	0.0540458
	8882820	5.35	21.7	22	0.77	28.2	24	12	50	1.6	40.7	0.99	0.85	3	4.48598	62.53	25.92	14.5	9.41	6.27	4	2.13	0.9333	0.2163	24.44	12.45	8.79	16.5	88.3	2.267	4.56822	2.3271	1.64299	4.84486	1.75888	1.17196	0.747664	0.398131	0.174449	0.0404299
	8859771	2.13	15.97	16	0.78	20.4	14	12	50	1.2	38.7	0.97	0.85	2.87	6.57277	25.88	9.63	5.42	3.58	2.44	1.57	0.8634	0.3625	0.0926	9.08	4.68	3.36	16.4	34.9	2.145	4.26291	2.19718	1.57746	4.52113	1.68075	1.14554	0.737089	0.405352	0.170188	0.0434742
	7797897	3.8	19.36	19	0.84	23	21	12	67	1.3	52.6	0.95	0.9	3.08	5.52632	46.81	25.05	14.4	9.67	6.98	5.11	3.59	2.21	0.7139	15.92	8.26	5.83	14.6	55.5	2.812	4.18947	2.17368	1.53421	6.59211	2.54474	1.83684	1.34474	0.944737	0.581579	0.187868
	8993194	0.4923	9.8	10	0.83	12	11	12	53	1	51.2	0.98	0.73	2.95	22.3441	7.5	2.84	1.65	1.09	0.7438	0.4893	0.2921	0.153	0.0576	2.48	1.31	0.9314	16.6	8.2	2.097	5.03758	2.66098	1.89194	5.76884	2.2141	1.51087	0.993906	0.593337	0.310786	0.117002
	8678820	0.1776	6.97	7	0.77	9.1	6	12	51	0.7	28.7	0.97	0.77	3.21	33.7838	2.67	1	0.566	0.3625	0.2329	0.1405	0.0796	0.039	0.0116	0.9206	0.4705	0.3256	16.6	2.9	2.433	5.18356	2.64921	1.83333	5.63063	2.0411	1.31137	0.791104	0.448198	0.219595	0.0653153
	2334062	0.2249	7.54	8	0.67	11.2	9	12	51	1	28.7	0.99	0.83	3.6	40.0178	3.71	1.36	0.756	0.4648	0.2817	0.1578	0.0714	0.0231	0.0051	1.25	0.6197	0.4121	15.8	3.6	2.2	5.55803	2.75545	1.83237	6.04713	2.0667	1.25256	0.701645	0.317474	0.102712	0.0226767
																												16.5609
